# Supplementary material for: Evaluation of Anticancer and Antibacterial Activity of Four 4-Thiazolidinone-Based Derivatives
Source: Molecules. 2022 Jan 28;27(3):894. doi: 10.3390/molecules27030894 (PMC8839971; doi:10.3390/molecules27030894)
Supplement: Supplementary file 1 [file molecules-27-00894-s001.zip]

Archive with 1 entries (1 files):
- molecules-1566308-supplementary.pdf
